# Supplementary material for: Comparative and phylogenetic analysis of Chiloschista (Orchidaceae) species and DNA barcoding investigation based on plastid genomes
Source: BMC Genomics. 2023 Dec 6;24:749. doi: 10.1186/s12864-023-09847-8 (PMC10702055; doi:10.1186/s12864-023-09847-8)
Supplement: Supplementary file 2 — Supplementary Material 2: Table S4. The details information Small simple repeats. Table S5. Comparison of non-synonymous (dN) / synonymous (dS) substitution rates among Chiloschista plastid protein-coding genes. Table S6. The nucleotide diversity of seven Chiloschista plastome. Table S7. The nucleotide diversity of 68 protein coding genes in Chiloschista [file 12864_2023_9847_MOESM2_ESM.xlsx]

## Sheet: Table S4
species	mono	di	tri	tetra	penta	hexa	total
Chiloschista yunnanensis	33	6	3	4	2	1	49
C. viridiflava	35	8	3	8	1	0	55
C. sp.128	29	8	5	8	1	1	52
C. pusilla	36	8	3	8	1	0	56
C. lunifera	28	9	4	6	2	0	49
C. guangdongensis	39	8	2	3	0	1	53
C. exuperei	33	6	4	2	2	0	47
species	LSC	SSC	IR
Chiloschista yunnanensis	35	7	7
C. viridiflava	42	8	5
C. sp.128	38	7	7
C. pusilla	43	8	5
C. lunifera	35	7	7
C. guangdongensis	39	9	5
C. exuperei	33	7	7

## Sheet: Table S5
NO.	gene	dN/dS
1	accD	0.39747
2	atpA	0.08198
3	atpB	0.12964
4	atpE	0.07975
5	atpF	0.3092
6	atpH	0.0001
7	atpI	0.08387
8	ccsA	0.34305
9	cemA	0.25597
10	clpP	0.21698
11	infA	0.03819
12	matK	0.43929
13	petA	0.14607
14	petB	0.02817
15	petD	0.02817
16	petG	2.13591
17	petL	0.05715
18	petN	0.13023
19	psaA	0.02386
20	psaB	0.03232
21	psaC	0.02395
22	psaI	0.06848
23	psaJ	0.08099
24	psbA	0.01914
25	psbB	0.20493
26	psbC	0.02487
27	psbD	0.03038
28	psbE	0.05374
29	psbF	3.87157
30	psbH	0.09338
31	psbI	0.01478
32	psbJ	0.02512
33	psbK	0.42165
34	psbL	0.0001
35	psbM	0.04457
36	psbN	0.04357
37	psbT	0.02487
38	psbZ	0.00886
39	rbcL	0.12464
40	rpl14	0.05848
41	rpl16	0.1849
42	rpl2	0.36541
43	rpl20	0.28114
44	rpl22	0.18323
45	rpl23	0.32014
46	rpl32	0.17751
47	rpl33	0.02662
48	rpl36	0.04254
49	rpoA	0.28286
50	rpoB	0.28286
51	rpoC1	0.19614
52	rpoC2	0.32371
53	rps11	0.05274
54	rps12	0.01226
55	rps14	0.10953
56	rps15	0.45128
57	rps16	0.51405
58	rps18	0.23322
59	rps19	0.04412
60	rps2	0.13974
61	rps3	0.11554
62	rps4	0.11445
63	rps7	0.04664
64	rps8	0.1255
65	ycf1	0.6231
66	ycf2	0.40185
67	ycf3	0.04988
68	ycf4	0.16491

## Sheet: Table S6
Window	Midpoint	Pi	Theta	S
1-106	50	0.01048	0.01224	3
26-131	75	0.01048	0.01224	3
51-156	106	0.00286	0.00408	1
76-181	131	0.00286	0.00408	1
107-206	156	0	0	0
132-231	181	0	0	0
157-256	206	0	0	0
182-281	231	0	0	0
207-306	256	0	0	0
232-331	281	0	0	0
257-356	306	0	0	0
282-381	331	0	0	0
307-406	356	0	0	0
332-431	381	0	0	0
357-456	406	0	0	0
382-481	431	0	0	0
407-506	456	0	0	0
432-531	481	0	0	0
457-556	506	0	0	0
482-581	531	0	0	0
507-606	556	0	0	0
532-631	581	0.00286	0.00408	1
557-656	606	0.00286	0.00408	1
582-681	631	0.00286	0.00408	1
607-706	656	0.00286	0.00408	1
632-731	681	0	0	0
657-756	706	0	0	0
682-781	731	0	0	0
707-806	756	0	0	0
732-831	781	0	0	0
757-856	806	0	0	0
782-881	831	0.00476	0.00408	1
807-906	856	0.00476	0.00408	1
832-931	881	0.00476	0.00408	1
857-956	906	0.00476	0.00408	1
882-981	931	0.00286	0.00408	1
907-1006	956	0.00286	0.00408	1
932-1031	981	0.01143	0.01224	3
957-1056	1006	0.01143	0.01224	3
982-1081	1031	0.00857	0.00816	2
1007-1106	1056	0.00857	0.00816	2
1032-1131	1081	0	0	0
1057-1156	1106	0	0	0
1082-1181	1131	0	0	0
1107-1206	1156	0	0	0
1132-1231	1181	0	0	0
1157-1256	1206	0	0	0
1182-1281	1231	0.00286	0.00408	1
1207-1306	1256	0.01048	0.01224	3
1232-1331	1281	0.01048	0.01224	3
1257-1359	1306	0.01048	0.01224	3
1282-1386	1331	0.02381	0.02857	7
1307-1411	1359	0.01619	0.02041	5
1332-1436	1386	0.01619	0.02041	5
1360-1461	1411	0.02667	0.03265	8
1387-1486	1436	0.01048	0.01224	3
1412-1511	1461	0.01048	0.01224	3
1437-1571	1486	0.01048	0.01224	3
1462-1596	1511	0	0	0
1487-1621	1571	0.01905	0.01633	4
1512-1646	1596	0.03381	0.02857	7
1572-1671	1621	0.03667	0.03265	8
1597-1696	1646	0.05	0.04898	12
1622-1721	1671	0.03095	0.03265	8
1647-1746	1696	0.0219	0.02449	6
1672-1771	1721	0.0219	0.02449	6
1697-1796	1746	0.00857	0.00816	2
1722-1821	1771	0.00857	0.00816	2
1747-1846	1796	0.00286	0.00408	1
1772-1871	1821	0.00762	0.00816	2
1797-1896	1846	0.01048	0.01224	3
1822-1921	1871	0.01048	0.01224	3
1847-1946	1896	0.01048	0.01224	3
1872-1971	1921	0.00286	0.00408	1
1897-1996	1946	0	0	0
1922-2021	1971	0	0	0
1947-2046	1996	0	0	0
1972-2071	2021	0.00857	0.00816	2
1997-2096	2046	0.00857	0.00816	2
2022-2121	2071	0.00857	0.00816	2
2047-2152	2096	0.01429	0.01633	4
2072-2177	2121	0.00857	0.01224	3
2097-2202	2152	0.01143	0.01633	4
2122-2227	2177	0.01619	0.02041	5
2153-2252	2202	0.01048	0.01224	3
2178-2277	2227	0.00762	0.00816	2
2203-2302	2252	0.00476	0.00408	1
2228-2327	2277	0	0	0
2253-2352	2302	0	0	0
2278-2377	2327	0	0	0
2303-2402	2352	0	0	0
2328-2427	2377	0.00762	0.00816	2
2353-2452	2402	0.01619	0.02041	5
2378-2477	2427	0.01905	0.02449	6
2403-2502	2452	0.01905	0.02449	6
2428-2527	2477	0.01714	0.02449	6
2453-2552	2502	0.01143	0.01633	4
2478-2577	2527	0.01619	0.02041	5
2503-2602	2552	0.01619	0.02041	5
2528-2627	2577	0.01048	0.01224	3
2553-2652	2602	0.01238	0.01224	3
2578-2677	2627	0.00762	0.00816	2
2603-2702	2652	0.01048	0.01224	3
2628-2727	2677	0.01048	0.01224	3
2653-2752	2702	0.00571	0.00816	2
2678-2777	2727	0.00571	0.00816	2
2703-2802	2752	0.00286	0.00408	1
2728-2827	2777	0.00286	0.00408	1
2753-2852	2802	0.00286	0.00408	1
2778-2877	2827	0	0	0
2803-2902	2852	0.00857	0.00816	2
2828-2927	2877	0.0219	0.02449	6
2853-2952	2902	0.02476	0.02857	7
2878-2977	2927	0.03333	0.04082	10
2903-3002	2952	0.02476	0.03265	8
2928-3027	2977	0.01143	0.01633	4
2953-3052	3002	0.01143	0.01633	4
2978-3077	3027	0.00286	0.00408	1
3003-3102	3052	0.00286	0.00408	1
3028-3127	3077	0.00857	0.01224	3
3053-3152	3102	0.00857	0.01224	3
3078-3177	3127	0.00857	0.01224	3
3103-3202	3152	0.01143	0.01633	4
3128-3227	3177	0.00571	0.00816	2
3153-3252	3202	0.00571	0.00816	2
3178-3277	3227	0.01333	0.01633	4
3203-3303	3252	0.01048	0.01224	3
3228-3328	3277	0.01048	0.01224	3
3253-3353	3303	0.01905	0.02041	5
3279-3395	3328	0.01619	0.01633	4
3304-3437	3353	0.01905	0.02041	5
3329-3462	3395	0.02476	0.02857	7
3354-3508	3437	0.01333	0.01633	4
3396-3533	3462	0.01143	0.01633	4
3438-3558	3508	0.00857	0.01224	3
3463-3583	3533	0.00857	0.01224	3
3509-3612	3558	0.01619	0.02041	5
3534-3637	3583	0.01619	0.02041	5
3559-3662	3612	0.01619	0.02041	5
3584-3687	3637	0.02	0.02041	5
3613-3712	3662	0.01238	0.01224	3
3638-3737	3687	0.01524	0.01224	3
3663-3762	3712	0.02381	0.02041	5
3688-3787	3737	0.01429	0.01224	3
3713-3812	3762	0.01714	0.01633	4
3738-3837	3787	0.01619	0.01633	4
3763-3862	3812	0.02286	0.02041	5
3788-3887	3837	0.02857	0.02857	7
3813-3912	3862	0.02857	0.02857	7
3838-3937	3887	0.02381	0.02449	6
3863-3962	3912	0.01429	0.02041	5
3888-3987	3937	0.0181	0.02041	5
3913-4012	3962	0.01524	0.01633	4
3938-4037	3987	0.01524	0.01633	4
3963-4063	4012	0.01238	0.01224	3
3988-4088	4037	0.00571	0.00816	2
4013-4113	4063	0.01714	0.02449	6
4038-4138	4088	0.02	0.02857	7
4064-4163	4113	0.02	0.02857	7
4089-4188	4138	0.01714	0.02449	6
4114-4313	4163	0.00857	0.01224	3
4139-4338	4188	0.00857	0.01224	3
4164-4363	4313	0.00571	0.00816	2
4189-4388	4338	0.01143	0.01633	4
4314-4413	4363	0.00857	0.01224	3
4339-4438	4388	0.00571	0.00816	2
4364-4463	4413	0.00857	0.01224	3
4389-4488	4438	0.00571	0.00816	2
4414-4514	4463	0.00571	0.00816	2
4439-4539	4488	0.01619	0.02041	5
4464-4565	4514	0.01333	0.01633	4
4489-4590	4539	0.01905	0.02041	5
4515-4615	4565	0.01905	0.02041	5
4540-4640	4590	0.00857	0.00816	2
4566-4665	4615	0.01619	0.01224	3
4591-4690	4640	0.01048	0.00816	2
4616-4723	4665	0.02381	0.02449	6
4641-4748	4690	0.02667	0.02857	7
4666-4780	4723	0.02476	0.03265	8
4691-4805	4748	0.0219	0.02857	7
4724-4831	4780	0.00857	0.01224	3
4749-4856	4805	0.01143	0.01224	3
4781-4881	4831	0.00857	0.00816	2
4806-4906	4856	0.00857	0.00816	2
4832-4931	4881	0.01143	0.01224	3
4857-4956	4906	0.01429	0.01633	4
4882-4987	4931	0.02857	0.02449	6
4907-5012	4956	0.03143	0.02857	7
4932-5037	4987	0.02857	0.02449	6
4957-5062	5012	0.02	0.01633	4
4988-5087	5037	0.00286	0.00408	1
5013-5112	5062	0.00667	0.00408	1
5038-5137	5087	0.00667	0.00408	1
5063-5162	5112	0.00667	0.00408	1
5088-5187	5137	0.00952	0.00816	2
5113-5212	5162	0.00286	0.00408	1
5138-5237	5187	0.00286	0.00408	1
5163-5262	5212	0.00571	0.00816	2
5188-5287	5237	0.01333	0.01633	4
5213-5313	5262	0.01905	0.02449	6
5238-5366	5287	0.02762	0.03673	9
5263-5391	5313	0.02762	0.03673	9
5288-5416	5366	0.0219	0.02857	7
5314-5441	5391	0.01905	0.02449	6
5367-5466	5416	0.01905	0.02041	5
5392-5496	5441	0.0219	0.02449	6
5417-5521	5466	0.02571	0.03265	8
5442-5546	5496	0.02286	0.02857	7
5467-5571	5521	0.01905	0.02449	6
5497-5596	5546	0.01333	0.01633	4
5522-5621	5571	0.00952	0.00816	2
5547-5646	5596	0.00952	0.00816	2
5572-5671	5621	0.00762	0.00816	2
5597-5696	5646	0.00762	0.00816	2
5622-5721	5671	0.00857	0.00816	2
5647-5747	5696	0.01429	0.01224	3
5672-5772	5721	0.01143	0.00816	2
5697-5797	5747	0.01429	0.01224	3
5722-5831	5772	0.01333	0.01224	3
5748-5856	5797	0.00762	0.00816	2
5773-5902	5831	0.01048	0.01224	3
5798-5927	5856	0.01238	0.01224	3
5832-5953	5902	0.00762	0.00816	2
5857-5978	5927	0.00762	0.00816	2
5903-6003	5953	0.01	0.00816	2
5928-6028	5978	0.00524	0.00408	1
5954-6053	6003	0.01286	0.01224	3
5979-6078	6028	0.01286	0.01224	3
6004-6103	6053	0.00762	0.00816	2
6029-6128	6078	0.00762	0.00816	2
6054-6153	6103	0	0	0
6079-6178	6128	0	0	0
6104-6203	6153	0	0	0
6129-6228	6178	0.00286	0.00408	1
6154-6253	6203	0.00857	0.01224	3
6179-6278	6228	0.01429	0.01633	4
6204-6303	6253	0.0219	0.02449	6
6229-6328	6278	0.02952	0.03265	8
6254-6353	6303	0.03143	0.03265	8
6279-6378	6328	0.03714	0.0449	11
6304-6403	6353	0.03429	0.04082	10
6329-6428	6378	0.02381	0.02857	7
6354-6460	6403	0.01905	0.02449	6
6379-6485	6428	0.01333	0.01633	4
6404-6510	6460	0.01429	0.01633	4
6429-6535	6485	0.01429	0.01633	4
6461-6560	6510	0.01429	0.01633	4
6486-6603	6535	0.01143	0.01224	3
6511-6630	6560	0.00857	0.01224	3
6536-6655	6603	0.01143	0.01633	4
6579-6680	6630	0.0181	0.02041	5
6604-6713	6655	0.01524	0.01633	4
6631-6738	6680	0.02095	0.02449	6
6656-6797	6713	0.02286	0.02449	6
6681-6822	6738	0.01333	0.01633	4
6714-6847	6797	0.0181	0.02041	5
6739-6872	6822	0.01524	0.01633	4
6798-6906	6847	0.02286	0.02449	6
6823-6941	6872	0.02857	0.03265	8
6848-6969	6906	0.02381	0.02857	7
6873-6994	6941	0.02381	0.02857	7
6907-7019	6969	0.0219	0.02857	7
6942-7044	6994	0.01619	0.02041	5
6970-7069	7019	0.01619	0.02041	5
6995-7094	7044	0.01048	0.01224	3
7020-7128	7069	0	0	0
7045-7153	7094	0.00286	0.00408	1
7070-7178	7128	0.01238	0.01224	3
7095-7203	7153	0.01238	0.01224	3
7129-7228	7178	0.01238	0.01224	3
7154-7253	7203	0.00952	0.00816	2
7179-7278	7228	0.00286	0.00408	1
7204-7303	7253	0.00762	0.00816	2
7229-7328	7278	0.00762	0.00816	2
7254-7353	7303	0.01333	0.01633	4
7279-7386	7328	0.02762	0.02857	7
7304-7411	7353	0.02762	0.02857	7
7329-7444	7386	0.03048	0.03265	8
7354-7469	7411	0.02476	0.02449	6
7387-7494	7444	0.00762	0.00816	2
7412-7519	7469	0.00286	0.00408	1
7445-7544	7494	0	0	0
7470-7569	7519	0	0	0
7495-7594	7544	0.00286	0.00408	1
7520-7619	7569	0.00286	0.00408	1
7545-7644	7594	0.00286	0.00408	1
7570-7669	7619	0.00286	0.00408	1
7595-7694	7644	0	0	0
7620-7719	7669	0.00286	0.00408	1
7645-7744	7694	0.01143	0.01224	3
7670-7769	7719	0.01429	0.01633	4
7695-7794	7744	0.02952	0.03265	8
7720-7830	7769	0.02952	0.03265	8
7745-7855	7794	0.03143	0.03673	9
7770-7880	7830	0.05	0.05714	14
7795-7964	7855	0.06333	0.08163	20
7831-7996	7880	0.06619	0.08571	21
7856-8030	7964	0.05857	0.07755	19
7881-8064	7996	0.03714	0.05306	13
7965-8092	8030	0.01143	0.01633	4
7997-8123	8064	0.01619	0.02041	5
8031-8148	8092	0.01619	0.02041	5
8065-8174	8123	0.01619	0.02041	5
8093-8199	8148	0.01619	0.02041	5
8124-8224	8174	0.00571	0.00816	2
8149-8249	8199	0.00286	0.00408	1
8175-8274	8224	0.00286	0.00408	1
8200-8299	8249	0	0	0
8225-8324	8274	0	0	0
8250-8349	8299	0	0	0
8275-8379	8324	0.00286	0.00408	1
8300-8409	8349	0.00571	0.00816	2
8325-8442	8379	0.00571	0.00816	2
8355-8467	8409	0.01333	0.01633	4
8380-8501	8442	0.02381	0.02857	7
8410-8526	8467	0.02095	0.02449	6
8443-8551	8501	0.02095	0.02449	6
8468-8576	8526	0.01333	0.01633	4
8502-8610	8551	0	0	0
8527-8635	8576	0.00476	0.00408	1
8552-8660	8610	0.00762	0.00816	2
8577-8685	8635	0.01048	0.01224	3
8611-8711	8660	0.01048	0.01224	3
8636-8736	8685	0.00857	0.01224	3
8661-8761	8711	0.00571	0.00816	2
8686-8795	8736	0.01143	0.01224	3
8712-8837	8761	0.01429	0.01633	4
8737-8862	8795	0.01429	0.01633	4
8762-8887	8837	0.01429	0.01633	4
8796-8929	8862	0.00571	0.00816	2
8838-9018	8887	0.02524	0.03265	8
8863-9049	8929	0.02714	0.03265	8
8888-9095	9018	0.03857	0.04898	12
8930-9120	9049	0.03857	0.04898	12
9019-9154	9095	0.0219	0.02857	7
9050-9179	9120	0.02571	0.03673	9
9096-9204	9154	0.03143	0.03673	9
9121-9238	9179	0.03714	0.0449	11
9155-9271	9204	0.03429	0.04082	10
9180-9312	9238	0.0419	0.04898	12
9205-9342	9271	0.02476	0.03265	8
9239-9390	9312	0.02857	0.03265	8
9272-9415	9342	0.02857	0.03265	8
9313-9440	9390	0.01238	0.01224	3
9343-9485	9415	0.02286	0.02449	6
9391-9522	9440	0.01333	0.01633	4
9416-9549	9485	0.01333	0.01633	4
9441-9574	9522	0.01905	0.02449	6
9486-9599	9549	0.01143	0.01633	4
9523-9624	9574	0.01429	0.02041	5
9550-9649	9599	0.0219	0.02857	7
9575-9674	9624	0.01905	0.02449	6
9600-9699	9649	0.01905	0.02449	6
9625-9724	9674	0.01905	0.02449	6
9650-9749	9699	0.00857	0.01224	3
9675-9774	9724	0.00857	0.01224	3
9700-9809	9749	0.01143	0.01633	4
9725-9834	9774	0.00857	0.01224	3
9750-9859	9809	0.01143	0.01633	4
9775-9884	9834	0.00857	0.01224	3
9810-9909	9859	0.00286	0.00408	1
9835-9934	9884	0.00571	0.00816	2
9860-9962	9909	0.00571	0.00816	2
9885-9987	9934	0.00857	0.01224	3
100013-100112	100062	0.00286	0.00408	1
100038-100137	100087	0.00286	0.00408	1
100063-100162	100112	0.00286	0.00408	1
100088-100187	100137	0	0	0
100113-100212	100162	0	0	0
10013-10121	10070	0.00286	0.00408	1
100138-100237	100187	0.00286	0.00408	1
100163-100262	100212	0.00286	0.00408	1
100188-100287	100237	0.00286	0.00408	1
100213-100312	100262	0.00762	0.00816	2
100238-100337	100287	0.00476	0.00408	1
100263-100362	100312	0.00762	0.00816	2
100288-100387	100337	0.00762	0.00816	2
100313-100412	100362	0.01048	0.01224	3
100338-100437	100387	0.01048	0.01224	3
100363-100462	100412	0.00762	0.00816	2
10038-10146	10096	0	0	0
100388-100487	100437	0.00762	0.00816	2
100413-100512	100462	0	0	0
100438-100537	100487	0	0	0
100463-100562	100512	0	0	0
100488-100587	100537	0	0	0
100513-100612	100562	0	0	0
100538-100637	100587	0	0	0
100563-100662	100612	0	0	0
100588-100687	100637	0	0	0
100613-100712	100662	0	0	0
100638-100737	100687	0	0	0
100663-100762	100712	0	0	0
100688-100787	100737	0	0	0
10071-10171	10121	0.00571	0.00816	2
100713-100812	100762	0	0	0
100738-100837	100787	0	0	0
100763-100862	100812	0	0	0
100788-100887	100837	0.00286	0.00408	1
100813-100912	100862	0.00286	0.00408	1
100838-100937	100887	0.00286	0.00408	1
100863-100962	100912	0.00286	0.00408	1
100888-100987	100937	0	0	0
100913-101012	100962	0	0	0
100938-101037	100987	0	0	0
100963-101062	101012	0	0	0
10097-10196	10146	0.00857	0.01224	3
100988-101087	101037	0	0	0
101013-101112	101062	0	0	0
101038-101137	101087	0	0	0
101063-101162	101112	0	0	0
101088-101187	101137	0	0	0
101113-101212	101162	0	0	0
101138-101237	101187	0	0	0
101163-101262	101212	0.00571	0.00816	2
101188-101287	101237	0.00571	0.00816	2
101213-101312	101262	0.00571	0.00816	2
10122-10221	10171	0.00857	0.01224	3
101238-101337	101287	0.00571	0.00816	2
101263-101362	101312	0.00286	0.00408	1
101288-101387	101337	0.00286	0.00408	1
101313-101412	101362	0.00286	0.00408	1
101338-101437	101387	0.00286	0.00408	1
101363-101462	101412	0	0	0
101388-101487	101437	0	0	0
101413-101512	101462	0	0	0
101438-101537	101487	0	0	0
101463-101562	101512	0	0	0
10147-10246	10196	0.01143	0.01633	4
101488-101587	101537	0	0	0
101513-101612	101562	0	0	0
101538-101637	101587	0	0	0
101563-101662	101612	0	0	0
101588-101687	101637	0	0	0
101613-101712	101662	0	0	0
101638-101737	101687	0	0	0
101663-101762	101712	0	0	0
101688-101787	101737	0	0	0
101713-101872	101762	0	0	0
10172-10271	10221	0.01143	0.01633	4
101738-101897	101787	0	0	0
101763-101922	101872	0	0	0
101788-101947	101897	0.00286	0.00408	1
101873-101972	101922	0.00857	0.01224	3
101898-101997	101947	0.00857	0.01224	3
101923-102022	101972	0.00857	0.01224	3
101948-102048	101997	0.00571	0.00816	2
10197-10296	10246	0.01143	0.01633	4
101973-102073	102022	0	0	0
101998-102098	102048	0.00286	0.00408	1
102023-102123	102073	0.00286	0.00408	1
102049-102148	102098	0.00286	0.00408	1
102074-102173	102123	0.00286	0.00408	1
102099-102198	102148	0.00286	0.00408	1
102124-102223	102173	0.00286	0.00408	1
102149-102248	102198	0.00286	0.00408	1
102174-102273	102223	0.00286	0.00408	1
102199-102335	102248	0.00571	0.00408	1
10222-10321	10271	0.02476	0.03265	8
102224-102360	102273	0.00857	0.00816	2
102249-102393	102335	0.01429	0.01224	3
102274-102418	102360	0.01429	0.01224	3
102336-102443	102393	0.00857	0.00816	2
102361-102468	102418	0.00571	0.00408	1
102394-102493	102443	0	0	0
102419-102518	102468	0	0	0
102444-102543	102493	0	0	0
102469-102568	102518	0	0	0
10247-10346	10296	0.02952	0.03673	9
102494-102593	102543	0	0	0
102519-102618	102568	0	0	0
102544-102643	102593	0	0	0
102569-102668	102618	0	0	0
102594-102693	102643	0	0	0
102619-102727	102668	0	0	0
102644-102752	102693	0.00286	0.00408	1
102669-102777	102727	0.00286	0.00408	1
102694-102802	102752	0.00286	0.00408	1
10272-10371	10321	0.02381	0.02857	7
102728-102827	102777	0.00286	0.00408	1
102753-102852	102802	0	0	0
102778-102877	102827	0	0	0
102803-102903	102852	0	0	0
102828-102928	102877	0	0	0
102853-102953	102903	0	0	0
102878-102978	102928	0.00476	0.00408	1
102904-103003	102953	0.00952	0.00816	2
102929-103028	102978	0.00952	0.00816	2
102954-103053	103003	0.00952	0.00816	2
10297-10396	10346	0.02095	0.02449	6
102979-103078	103028	0.00476	0.00408	1
103004-103103	103053	0	0	0
103029-103128	103078	0	0	0
103054-103153	103103	0	0	0
103079-103178	103128	0	0	0
103104-103203	103153	0	0	0
103129-103228	103178	0.00286	0.00408	1
103154-103253	103203	0.00286	0.00408	1
103179-103278	103228	0.00286	0.00408	1
103204-103303	103253	0.00286	0.00408	1
10322-10421	10371	0.00762	0.00816	2
103229-103330	103278	0.00571	0.00816	2
103254-103355	103303	0.00571	0.00816	2
103279-103380	103330	0.00571	0.00816	2
103304-103405	103355	0.00571	0.00816	2
103331-103430	103380	0	0	0
103356-103455	103405	0	0	0
103381-103480	103430	0	0	0
103406-103505	103455	0	0	0
103431-103530	103480	0	0	0
103456-103555	103505	0	0	0
10347-10446	10396	0.00286	0.00408	1
103481-103580	103530	0	0	0
103506-103605	103555	0	0	0
103531-103630	103580	0	0	0
103556-103655	103605	0	0	0
103581-103680	103630	0	0	0
103606-103705	103655	0	0	0
103631-103730	103680	0	0	0
103656-103755	103705	0	0	0
103681-103780	103730	0	0	0
103706-103805	103755	0	0	0
10372-10471	10421	0.00286	0.00408	1
103731-103830	103780	0	0	0
103756-103855	103805	0	0	0
103781-103880	103830	0	0	0
103806-103905	103855	0	0	0
103831-103930	103880	0	0	0
103856-103955	103905	0	0	0
103881-103980	103930	0	0	0
103906-104005	103955	0	0	0
103931-104030	103980	0	0	0
103956-104055	104005	0	0	0
10397-10500	10446	0.00286	0.00408	1
103981-104080	104030	0	0	0
104006-104105	104055	0	0	0
104031-104130	104080	0	0	0
104056-104155	104105	0	0	0
104081-104180	104130	0	0	0
104106-104205	104155	0	0	0
104131-104230	104180	0	0	0
104156-104255	104205	0	0	0
104181-104280	104230	0	0	0
104206-104305	104255	0	0	0
10422-10525	10471	0.00286	0.00408	1
104231-104330	104280	0	0	0
104256-104355	104305	0	0	0
104281-104380	104330	0	0	0
104306-104405	104355	0	0	0
104331-104430	104380	0	0	0
104356-104455	104405	0	0	0
104381-104480	104430	0	0	0
104406-104505	104455	0	0	0
104431-104530	104480	0	0	0
104456-104555	104505	0	0	0
10447-10551	10500	0.00476	0.00408	1
104481-104580	104530	0	0	0
104506-104605	104555	0	0	0
104531-104630	104580	0	0	0
104556-104655	104605	0	0	0
104581-104680	104630	0	0	0
104606-104705	104655	0	0	0
104631-104730	104680	0	0	0
104656-104755	104705	0	0	0
104681-104780	104730	0	0	0
104706-104805	104755	0	0	0
10472-10576	10525	0.00952	0.00816	2
104731-104830	104780	0	0	0
104756-104855	104805	0	0	0
104781-104880	104830	0	0	0
104806-104905	104855	0	0	0
104831-104930	104880	0	0	0
104856-104955	104905	0	0	0
104881-104980	104930	0	0	0
104906-105005	104955	0	0	0
104931-105030	104980	0	0	0
104956-105055	105005	0	0	0
104981-105080	105030	0	0	0
105006-105105	105055	0	0	0
10501-10601	10551	0.00952	0.00816	2
105031-105130	105080	0	0	0
105056-105155	105105	0	0	0
105081-105180	105130	0	0	0
105106-105205	105155	0.00286	0.00408	1
105131-105230	105180	0.00286	0.00408	1
105156-105255	105205	0.00286	0.00408	1
105181-105280	105230	0.00286	0.00408	1
105206-105305	105255	0	0	0
105231-105330	105280	0	0	0
105256-105355	105305	0	0	0
10526-10626	10576	0.00952	0.00816	2
105281-105380	105330	0	0	0
105306-105405	105355	0	0	0
105331-105430	105380	0	0	0
105356-105455	105405	0	0	0
105381-105480	105430	0	0	0
105406-105505	105455	0	0	0
105431-105530	105480	0	0	0
105456-105555	105505	0	0	0
105481-105580	105530	0	0	0
105506-105606	105555	0	0	0
10552-10651	10601	0.00476	0.00408	1
105531-105631	105580	0	0	0
105556-105656	105606	0	0	0
105581-105681	105631	0.00286	0.00408	1
105607-105706	105656	0.00286	0.00408	1
105632-105731	105681	0.00286	0.00408	1
105657-105756	105706	0.00286	0.00408	1
105682-105781	105731	0	0	0
105707-105812	105756	0.00286	0.00408	1
105732-105837	105781	0.00286	0.00408	1
105757-105862	105812	0.00286	0.00408	1
10577-10676	10626	0.00571	0.00816	2
105782-105887	105837	0.00286	0.00408	1
105813-105912	105862	0	0	0
105838-105937	105887	0	0	0
105863-105962	105912	0	0	0
105888-105987	105937	0	0	0
105913-106012	105962	0	0	0
105938-106037	105987	0.00286	0.00408	1
105963-106065	106012	0.00286	0.00408	1
105988-106090	106037	0.00286	0.00408	1
106013-106115	106065	0.00286	0.00408	1
10602-10701	10651	0.01143	0.01224	3
106041-106140	106090	0	0	0
106066-106165	106115	0	0	0
106091-106190	106140	0	0	0
106116-106215	106165	0	0	0
106141-106240	106190	0	0	0
106166-106265	106215	0.00286	0.00408	1
106191-106290	106240	0.00286	0.00408	1
106216-106315	106265	0.00286	0.00408	1
106241-106340	106290	0.00286	0.00408	1
106266-106365	106315	0	0	0
10627-10726	10676	0.01905	0.02041	5
106291-106390	106340	0	0	0
106316-106415	106365	0	0	0
106341-106440	106390	0	0	0
106366-106465	106415	0	0	0
106391-106490	106440	0	0	0
106416-106515	106465	0	0	0
106441-106540	106490	0	0	0
106466-106565	106515	0.00571	0.00408	1
106491-106590	106540	0.00857	0.00816	2
106516-106615	106565	0.00857	0.00816	2
10652-10752	10701	0.02762	0.03265	8
106541-106640	106590	0.00857	0.00816	2
106566-106665	106615	0.00286	0.00408	1
106591-106690	106640	0	0	0
106616-106715	106665	0	0	0
106641-106740	106690	0	0	0
106666-106765	106715	0.00286	0.00408	1
106691-106790	106740	0.00286	0.00408	1
106716-106815	106765	0.00286	0.00408	1
106741-106840	106790	0.00762	0.00816	2
106766-106865	106815	0.00476	0.00408	1
10677-10777	10726	0.03048	0.03265	8
106791-106890	106840	0.00476	0.00408	1
106816-106915	106865	0.00476	0.00408	1
106841-106940	106890	0	0	0
106866-106965	106915	0	0	0
106891-106990	106940	0	0	0
106916-107015	106965	0	0	0
106941-107040	106990	0	0	0
106966-107065	107015	0.00571	0.00408	1
106991-107090	107040	0.00571	0.00408	1
107016-107115	107065	0.00571	0.00408	1
10702-10802	10752	0.02476	0.02857	7
107041-107140	107090	0.00571	0.00408	1
107066-107165	107115	0	0	0
107091-107190	107140	0	0	0
107116-107224	107165	0	0	0
107141-107249	107190	0	0	0
107166-107274	107224	0	0	0
107191-107299	107249	0	0	0
107225-107324	107274	0.00286	0.00408	1
107250-107349	107299	0.00571	0.00816	2
10727-10827	10777	0.01714	0.02041	5
107275-107374	107324	0.00571	0.00816	2
107300-107399	107349	0.00571	0.00816	2
107325-107424	107374	0.00286	0.00408	1
107350-107449	107399	0	0	0
107375-107474	107424	0	0	0
107400-107499	107449	0	0	0
107425-107524	107474	0	0	0
107450-107549	107499	0	0	0
107475-107574	107524	0	0	0
107500-107599	107549	0	0	0
107525-107624	107574	0	0	0
10753-10852	10802	0.00857	0.00816	2
107550-107649	107599	0	0	0
107575-107674	107624	0	0	0
107600-107699	107649	0	0	0
107625-107724	107674	0	0	0
107650-107749	107699	0	0	0
107675-107774	107724	0	0	0
107700-107799	107749	0	0	0
107725-107824	107774	0	0	0
107750-107849	107799	0	0	0
107775-107874	107824	0	0	0
10778-10877	10827	0.02571	0.02041	5
107800-107899	107849	0	0	0
107825-107924	107874	0	0	0
107850-107949	107899	0	0	0
107875-107974	107924	0	0	0
107900-107999	107949	0	0	0
107925-108024	107974	0	0	0
107950-108049	107999	0	0	0
107975-108074	108024	0.00286	0.00408	1
108000-108099	108049	0.00286	0.00408	1
108025-108124	108074	0.00286	0.00408	1
10803-10910	10852	0.03714	0.02857	7
108050-108149	108099	0.00286	0.00408	1
108075-108174	108124	0	0	0
108100-108199	108149	0	0	0
108125-108224	108174	0	0	0
108150-108249	108199	0	0	0
108175-108274	108224	0	0	0
108200-108299	108249	0	0	0
108225-108324	108274	0	0	0
108250-108349	108299	0	0	0
108275-108374	108324	0	0	0
10828-10935	10877	0.03714	0.02857	7
108300-108399	108349	0	0	0
108325-108424	108374	0	0	0
108350-108449	108399	0	0	0
108375-108474	108424	0	0	0
108400-108499	108449	0	0	0
108425-108524	108474	0	0	0
108450-108549	108499	0	0	0
108475-108574	108524	0	0	0
108500-108599	108549	0	0	0
108525-108624	108574	0	0	0
10853-10965	10910	0.04	0.03265	8
108550-108649	108599	0	0	0
108575-108674	108624	0	0	0
108600-108699	108649	0	0	0
108625-108724	108674	0	0	0
108650-108749	108699	0	0	0
108675-108774	108724	0	0	0
108700-108799	108749	0	0	0
108725-108824	108774	0	0	0
108750-108849	108799	0	0	0
108775-108874	108824	0	0	0
10878-10990	10935	0.02	0.02041	5
108800-108899	108849	0	0	0
108825-108924	108874	0	0	0
108850-108949	108899	0	0	0
108875-108974	108924	0	0	0
108900-108999	108949	0	0	0
108925-109024	108974	0	0	0
108950-109049	108999	0	0	0
108975-109074	109024	0	0	0
109000-109099	109049	0	0	0
109025-109124	109074	0	0	0
109050-109149	109099	0	0	0
109075-109174	109124	0	0	0
109100-109199	109149	0	0	0
10911-11026	10965	0.01619	0.02041	5
109125-109224	109174	0	0	0
109150-109249	109199	0	0	0
109175-109274	109224	0	0	0
109200-109299	109249	0	0	0
109225-109324	109274	0	0	0
109250-109349	109299	0	0	0
109275-109374	109324	0	0	0
109300-109399	109349	0	0	0
109325-109424	109374	0	0	0
109350-109449	109399	0	0	0
10936-11051	10990	0.01905	0.02449	6
109375-109474	109424	0	0	0
109400-109499	109449	0	0	0
109425-109524	109474	0	0	0
109450-109549	109499	0	0	0
109475-109574	109524	0	0	0
109500-109599	109549	0.00286	0.00408	1
109525-109624	109574	0.00286	0.00408	1
109550-109649	109599	0.00286	0.00408	1
109575-109674	109624	0.00286	0.00408	1
109600-109699	109649	0	0	0
109625-109724	109674	0	0	0
109650-109749	109699	0	0	0
10966-11076	11026	0.01619	0.02041	5
109675-109774	109724	0	0	0
109700-109799	109749	0	0	0
109725-109824	109774	0	0	0
109750-109849	109799	0	0	0
109775-109874	109824	0	0	0
109800-109899	109849	0	0	0
109825-109924	109874	0	0	0
109850-109949	109899	0	0	0
109875-109974	109924	0	0	0
109900-109999	109949	0	0	0
10991-11101	11051	0.01048	0.01224	3
109925-110024	109974	0	0	0
109950-110049	109999	0	0	0
109975-110074	110024	0	0	0
110000-110099	110049	0	0	0
110025-110124	110074	0	0	0
110050-110149	110099	0	0	0
110075-110174	110124	0	0	0
110100-110199	110149	0	0	0
110125-110224	110174	0	0	0
110150-110249	110199	0	0	0
110175-110274	110224	0	0	0
110200-110299	110249	0	0	0
110225-110324	110274	0	0	0
110250-110349	110299	0	0	0
11027-11126	11076	0.00286	0.00408	1
110275-110374	110324	0	0	0
110300-110399	110349	0	0	0
110325-110424	110374	0	0	0
110350-110449	110399	0	0	0
110375-110474	110424	0	0	0
110400-110499	110449	0	0	0
110425-110524	110474	0	0	0
110450-110559	110499	0.01714	0.02449	6
110475-110584	110524	0.01714	0.02449	6
110500-110609	110559	0.01714	0.02449	6
11052-11151	11101	0.00286	0.00408	1
110525-110634	110584	0.01714	0.02449	6
110560-110659	110609	0	0	0
110585-110684	110634	0	0	0
110610-110709	110659	0	0	0
110635-110734	110684	0	0	0
110660-110759	110709	0	0	0
110685-110794	110734	0.01238	0.01224	3
110710-110819	110759	0.01238	0.01224	3
110735-110844	110794	0.01238	0.01224	3
110760-110879	110819	0.01238	0.01224	3
11077-11176	11126	0.00286	0.00408	1
110795-110904	110844	0	0	0
110820-110929	110879	0	0	0
110845-110959	110904	0.00286	0.00408	1
110880-110984	110929	0.00286	0.00408	1
110905-111009	110959	0.00286	0.00408	1
110930-111034	110984	0.00286	0.00408	1
110960-111059	111009	0.00286	0.00408	1
110985-111090	111034	0.00286	0.00408	1
111010-111115	111059	0.00286	0.00408	1
11102-11201	11151	0.00286	0.00408	1
111035-111140	111090	0.00286	0.00408	1
111060-111165	111115	0	0	0
111091-111190	111140	0	0	0
111116-111215	111165	0.00476	0.00408	1
111141-111240	111190	0.01333	0.01224	3
111166-111265	111215	0.02095	0.02041	5
111191-111290	111240	0.02095	0.02041	5
111216-111315	111265	0.01619	0.01633	4
111241-111345	111290	0.00762	0.00816	2
111266-111370	111315	0	0	0
11127-11226	11176	0.00286	0.00408	1
111291-111395	111345	0	0	0
111316-111420	111370	0	0	0
111346-111445	111395	0	0	0
111371-111470	111420	0	0	0
111396-111495	111445	0.00286	0.00408	1
111421-111520	111470	0.00286	0.00408	1
111446-111547	111495	0.00286	0.00408	1
111471-111572	111520	0.00286	0.00408	1
111496-111604	111547	0.01524	0.01633	4
111521-111629	111572	0.01524	0.01633	4
11152-11251	11201	0	0	0
111548-111654	111604	0.01524	0.01633	4
111573-111679	111629	0.01524	0.01633	4
111605-111704	111654	0	0	0
111630-111729	111679	0	0	0
111655-111754	111704	0	0	0
111680-111779	111729	0	0	0
111705-111804	111754	0	0	0
111730-111829	111779	0	0	0
111755-111854	111804	0	0	0
11177-11276	11226	0.00476	0.00408	1
111780-111879	111829	0	0	0
111805-111904	111854	0	0	0
111830-111929	111879	0.00476	0.00408	1
111855-111954	111904	0.00476	0.00408	1
111880-111979	111929	0.01524	0.01633	4
111905-112108	111954	0.04952	0.05306	13
111930-112158	111979	0.11429	0.10612	26
111955-112220	112108	0.1819	0.15918	39
111980-112245	112158	0.19667	0.16735	41
11202-11301	11251	0.00476	0.00408	1
112109-112270	112220	0.16524	0.13469	33
112159-112317	112245	0.11095	0.09388	23
112221-112359	112270	0.04333	0.04082	10
112246-112396	112317	0.02571	0.02857	7
11227-11326	11276	0.00476	0.00408	1
112285-112462	112359	0.02857	0.02857	7
112318-112502	112396	0.0219	0.02449	6
112360-112527	112462	0.03619	0.0449	11
112397-112587	112502	0.03333	0.04082	10
112463-112612	112527	0.02762	0.03673	9
112503-112641	112587	0.01905	0.02449	6
11252-11351	11301	0.00476	0.00408	1
112528-112666	112612	0.01	0.00816	2
112588-112691	112641	0.01095	0.00816	2
112613-112716	112666	0.01381	0.01224	3
112642-112741	112691	0.01381	0.01224	3
112667-112766	112716	0.00857	0.00816	2
112692-112791	112741	0.00571	0.00816	2
112717-112816	112766	0.00571	0.00816	2
112742-112841	112791	0.00571	0.00816	2
112767-112866	112816	0.00571	0.00816	2
11277-11376	11326	0	0	0
112792-112891	112841	0.00857	0.01224	3
112817-112934	112866	0.02857	0.02857	7
112842-112959	112891	0.03333	0.03265	8
112867-112984	112934	0.03619	0.03673	9
112892-113009	112959	0.03048	0.02857	7
112935-113034	112984	0.00762	0.00816	2
112960-113059	113009	0.00286	0.00408	1
112985-113084	113034	0.0181	0.01633	4
113010-113109	113059	0.02286	0.02041	5
11302-11401	11351	0	0	0
113035-113136	113084	0.02571	0.02449	6
113060-113161	113109	0.03333	0.03265	8
113085-113186	113136	0.02667	0.02857	7
113110-113211	113161	0.0219	0.02449	6
113137-113236	113186	0.02952	0.03265	8
113162-113261	113211	0.02762	0.03265	8
113187-113286	113236	0.02286	0.02449	6
113212-113311	113261	0.02857	0.02857	7
113237-113357	113286	0.0181	0.01633	4
113262-113392	113311	0.01524	0.01224	3
11327-11426	11376	0	0	0
113287-113417	113357	0.01429	0.01633	4
113312-113442	113392	0.00857	0.01224	3
113358-113467	113417	0.00857	0.01224	3
113393-113492	113442	0.00571	0.00816	2
113418-113517	113467	0	0	0
113443-113542	113492	0.00286	0.00408	1
113468-113567	113517	0.00286	0.00408	1
113493-113592	113542	0.00286	0.00408	1
113518-113618	113567	0.00857	0.01224	3
11352-11451	11401	0	0	0
113543-113643	113592	0.00571	0.00816	2
113568-113668	113618	0.00571	0.00816	2
113593-113693	113643	0.01143	0.01224	3
113619-113718	113668	0.00857	0.00816	2
113644-113743	113693	0.0219	0.02041	5
113669-113768	113718	0.0219	0.02041	5
113694-113793	113743	0.01619	0.01633	4
113719-113818	113768	0.01333	0.01224	3
113744-113843	113793	0	0	0
113769-113868	113818	0.00286	0.00408	1
11377-11476	11426	0	0	0
113794-113893	113843	0.01333	0.01224	3
113819-113918	113868	0.0181	0.01633	4
113844-113943	113893	0.02095	0.02041	5
113869-113968	113918	0.02095	0.02041	5
113894-113993	113943	0.01048	0.01224	3
113919-114018	113968	0.00571	0.00816	2
113944-114043	113993	0.00857	0.00816	2
113969-114068	114018	0.00571	0.00408	1
113994-114093	114043	0.00571	0.00408	1
114019-114118	114068	0.00571	0.00408	1
11402-11501	11451	0	0	0
114044-114143	114093	0.00286	0.00408	1
114069-114168	114118	0.00571	0.00816	2
114094-114193	114143	0.00571	0.00816	2
114119-114218	114168	0.00857	0.01224	3
114144-114243	114193	0.00857	0.01224	3
114169-114268	114218	0.00857	0.01224	3
114194-114293	114243	0.00857	0.01224	3
114219-114318	114268	0.00571	0.00816	2
114244-114343	114293	0.00762	0.00816	2
114269-114368	114318	0.00476	0.00408	1
11427-11526	11476	0	0	0
114294-114393	114343	0.00476	0.00408	1
114319-114418	114368	0.00476	0.00408	1
114344-114443	114393	0	0	0
114369-114468	114418	0	0	0
114394-114493	114443	0	0	0
114419-114518	114468	0	0	0
114444-114543	114493	0.00286	0.00408	1
114469-114568	114518	0.00286	0.00408	1
114494-114593	114543	0.00762	0.00816	2
114519-114618	114568	0.01238	0.01224	3
11452-11551	11501	0	0	0
114544-114645	114593	0.01238	0.01224	3
114569-114670	114618	0.01714	0.01633	4
114594-114695	114645	0.01524	0.01633	4
114619-114720	114670	0.01333	0.01633	4
114646-114745	114695	0.01333	0.01633	4
114671-114773	114720	0.00857	0.01224	3
114696-114798	114745	0.01048	0.01224	3
114721-114823	114773	0.00762	0.00816	2
114746-114848	114798	0.00762	0.00816	2
11477-11576	11526	0	0	0
114774-114873	114823	0.00762	0.00816	2
114799-114898	114848	0.00286	0.00408	1
114824-114923	114873	0.00286	0.00408	1
114849-114948	114898	0	0	0
114874-114973	114923	0	0	0
114899-114998	114948	0	0	0
114924-115023	114973	0	0	0
114949-115048	114998	0	0	0
114974-115073	115023	0.00952	0.00816	2
114999-115098	115048	0.01238	0.01224	3
11502-11601	11551	0	0	0
115024-115123	115073	0.01524	0.01633	4
115049-115148	115098	0.01524	0.01633	4
115074-115173	115123	0.00571	0.00816	2
115099-115198	115148	0.00857	0.01224	3
115124-115223	115173	0.00571	0.00816	2
115149-115248	115198	0.01143	0.01224	3
115174-115273	115223	0.01714	0.01633	4
115199-115304	115248	0.01429	0.01224	3
115224-115357	115273	0.05143	0.05306	13
115249-115400	115304	0.06476	0.07347	18
11527-11626	11576	0	0	0
115279-115437	115357	0.05905	0.06939	17
115305-115465	115400	0.06095	0.06939	17
115364-115820	115437	0.02952	0.03673	9
115401-115845	115465	0.02095	0.02041	5
115438-115870	115820	0.02095	0.02041	5
115466-116118	115845	0.02762	0.02449	6
11552-11651	11601	0.00286	0.00408	1
11577-11676	11626	0.00286	0.00408	1
115821-116143	115870	0.0219	0.01633	4
115846-116677	116118	0.01429	0.01224	3
115871-116702	116143	0.01429	0.01224	3
11602-11701	11651	0.00286	0.00408	1
116119-116758	116677	0.01429	0.02041	5
116144-116792	116702	0.01905	0.02449	6
11627-11726	11676	0.00286	0.00408	1
11652-11751	11701	0	0	0
116678-116817	116758	0.02095	0.02449	6
116703-116846	116792	0.02095	0.02449	6
116759-116871	116817	0.0219	0.02041	5
11677-11776	11726	0	0	0
116793-116896	116846	0.02476	0.02449	6
116818-116948	116871	0.02286	0.02449	6
116847-116973	116896	0.02286	0.02449	6
116872-116998	116948	0.01333	0.01633	4
116897-117023	116973	0.00571	0.00816	2
116949-117048	116998	0.00762	0.00816	2
116974-117073	117023	0.00762	0.00816	2
116999-117098	117048	0.00476	0.00408	1
11702-11801	11751	0	0	0
117024-117123	117073	0.00476	0.00408	1
117049-117148	117098	0.00476	0.00408	1
117074-117173	117123	0.00476	0.00408	1
117099-117198	117148	0.00762	0.00816	2
117124-117223	117173	0.00762	0.00816	2
117149-117248	117198	0.00571	0.00816	2
117174-117273	117223	0.01143	0.01224	3
117199-117306	117248	0.00857	0.00816	2
117224-117331	117273	0.02	0.01633	4
117249-117372	117306	0.01714	0.01224	3
11727-11826	11776	0	0	0
117274-117397	117331	0.01143	0.00816	2
117307-117425	117372	0.02	0.02041	5
117332-117459	117397	0.00857	0.01224	3
117373-117484	117425	0.01429	0.01633	4
117398-117513	117459	0.01429	0.01633	4
117426-117547	117484	0.01143	0.00816	2
117460-117572	117513	0.01143	0.00816	2
117485-117597	117547	0.01429	0.01633	4
117514-117625	117572	0.01429	0.01633	4
11752-11851	11801	0	0	0
117548-117650	117597	0.01333	0.01633	4
117573-117684	117625	0.01333	0.01633	4
117598-117718	117650	0.00952	0.00816	2
117626-117743	117684	0.01524	0.01633	4
117651-117768	117718	0.01048	0.01224	3
117685-117793	117743	0.01048	0.01224	3
117719-117818	117768	0.00571	0.00816	2
117744-117843	117793	0.00286	0.00408	1
117769-117868	117818	0.00286	0.00408	1
11777-11876	11826	0	0	0
117794-117893	117843	0.00286	0.00408	1
117819-117918	117868	0.00286	0.00408	1
117844-117943	117893	0.00476	0.00408	1
117869-117968	117918	0.00762	0.00816	2
117894-117993	117943	0.00762	0.00816	2
117919-118018	117968	0.00762	0.00816	2
117944-118043	117993	0.00286	0.00408	1
117969-118068	118018	0	0	0
117994-118093	118043	0	0	0
118019-118142	118068	0	0	0
11802-11901	11851	0	0	0
118044-118167	118093	0	0	0
118069-118192	118142	0	0	0
118094-118217	118167	0.00286	0.00408	1
118143-118242	118192	0.00762	0.00816	2
118168-118267	118217	0.00762	0.00816	2
118193-118292	118242	0.00762	0.00816	2
118218-118317	118267	0.00762	0.00816	2
118243-118342	118292	0.00571	0.00816	2
118268-118367	118317	0.01048	0.01224	3
11827-11926	11876	0	0	0
118293-118392	118342	0.01048	0.01224	3
118318-118417	118367	0.0181	0.02041	5
118343-118442	118392	0.01524	0.01633	4
118368-118467	118417	0.01048	0.01224	3
118393-118492	118442	0.01048	0.01224	3
118418-118517	118467	0.00286	0.00408	1
118443-118542	118492	0.0181	0.02041	5
118468-118567	118517	0.02095	0.02449	6
118493-118592	118542	0.02667	0.03265	8
118518-118617	118567	0.02381	0.02857	7
11852-11951	11901	0.00286	0.00408	1
118543-118642	118592	0.01619	0.02041	5
118568-118667	118617	0.01619	0.02041	5
118593-118692	118642	0.01619	0.02041	5
118618-118717	118667	0.01905	0.02449	6
118643-118742	118692	0.01619	0.02041	5
118668-118767	118717	0.01619	0.02041	5
118693-118792	118742	0.01048	0.01224	3
118718-118817	118767	0.01905	0.02041	5
118743-118842	118792	0.01714	0.02041	5
118768-118867	118817	0.01714	0.02041	5
11877-11976	11926	0.00286	0.00408	1
118793-118892	118842	0.02	0.02449	6
118818-118917	118867	0.01333	0.01633	4
118843-118942	118892	0.01333	0.01633	4
118868-118967	118917	0.01048	0.01224	3
118893-118992	118942	0.01048	0.01224	3
118918-119017	118967	0.01048	0.01224	3
118943-119042	118992	0.00762	0.00816	2
118968-119067	119017	0.00762	0.00816	2
118993-119092	119042	0.00762	0.00816	2
119018-119117	119067	0.00762	0.00816	2
11902-12001	11951	0.00762	0.00816	2
119043-119142	119092	0.01333	0.01633	4
119068-119167	119117	0.01905	0.02449	6
119093-119192	119142	0.0219	0.02449	6
119118-119217	119167	0.02286	0.02857	7
119143-119242	119192	0.02286	0.02857	7
119168-119267	119217	0.01714	0.02041	5
119193-119292	119242	0.01619	0.02041	5
119218-119317	119267	0.01333	0.01633	4
119243-119342	119292	0.00762	0.00816	2
119268-119439	119317	0.01333	0.01633	4
11927-12026	11976	0.00762	0.00816	2
119293-119464	119342	0.00857	0.01224	3
119318-119489	119439	0.00857	0.01224	3
119343-119514	119464	0.01143	0.01633	4
119440-119539	119489	0.00857	0.01224	3
119465-119564	119514	0.01714	0.02041	5
119490-119589	119539	0.01429	0.01633	4
119515-119614	119564	0.02476	0.02449	6
11952-12051	12001	0.00476	0.00408	1
119540-119639	119589	0.02667	0.02449	6
119565-119664	119614	0.0181	0.01633	4
119590-119689	119639	0.0181	0.01633	4
119615-119714	119664	0.00762	0.00816	2
119640-119739	119689	0.00286	0.00408	1
119665-119764	119714	0.00571	0.00816	2
119690-119789	119739	0.01143	0.01633	4
119715-119814	119764	0.00857	0.01224	3
119740-119839	119789	0.00857	0.01224	3
119765-119864	119814	0.00857	0.01224	3
11977-12076	12026	0.00476	0.00408	1
119790-119889	119839	0.00762	0.00816	2
119815-119914	119864	0.00762	0.00816	2
119840-119939	119889	0.00762	0.00816	2
119865-119964	119914	0.00476	0.00408	1
119890-119989	119939	0	0	0
119915-120014	119964	0.00286	0.00408	1
119940-120039	119989	0.00571	0.00816	2
119965-120064	120014	0.00571	0.00816	2
119990-120089	120039	0.00571	0.00816	2
120015-120114	120064	0.00286	0.00408	1
12002-12101	12051	0	0	0
120040-120139	120089	0	0	0
120065-120164	120114	0	0	0
120090-120189	120139	0	0	0
120115-120214	120164	0.00571	0.00408	1
120140-120239	120189	0.01143	0.00816	2
120165-120273	120214	0.01619	0.01224	3
120190-120298	120239	0.01619	0.01224	3
120215-120323	120273	0.01048	0.00816	2
120240-120348	120298	0.00476	0.00408	1
12027-12126	12076	0	0	0
120274-120373	120323	0	0	0
120299-120398	120348	0	0	0
120324-120423	120373	0.00476	0.00408	1
120349-120448	120398	0.00476	0.00408	1
120374-120473	120423	0.01048	0.01224	3
120399-120498	120448	0.01333	0.01633	4
120424-120523	120473	0.01524	0.01633	4
120449-120548	120498	0.01524	0.01633	4
120474-120573	120523	0.00952	0.00816	2
120499-120598	120548	0.00667	0.00408	1
12052-12151	12101	0	0	0
120524-120623	120573	0.00286	0.00408	1
120549-120648	120598	0.00286	0.00408	1
120574-120673	120623	0.00286	0.00408	1
120599-120698	120648	0.00286	0.00408	1
120624-120723	120673	0.01048	0.01224	3
120649-120748	120698	0.01048	0.01224	3
120674-120773	120723	0.01333	0.01633	4
120699-120798	120748	0.01619	0.02041	5
120724-120823	120773	0.00571	0.00816	2
120749-120848	120798	0.00571	0.00816	2
12077-12176	12126	0	0	0
120774-120873	120823	0.00286	0.00408	1
120799-120898	120848	0	0	0
120824-120923	120873	0.00286	0.00408	1
120849-120948	120898	0.00571	0.00816	2
120874-120973	120923	0.00571	0.00816	2
120899-120998	120948	0.00571	0.00816	2
120924-121023	120973	0.01143	0.01224	3
120949-121048	120998	0.01429	0.01633	4
120974-121073	121023	0.01905	0.02041	5
120999-121098	121048	0.01905	0.02041	5
12102-12201	12151	0	0	0
121024-121123	121073	0.01048	0.01224	3
121049-121148	121098	0.00952	0.00816	2
121074-121173	121123	0.01905	0.01633	4
121099-121198	121148	0.01905	0.01633	4
121124-121223	121173	0.0219	0.02041	5
121149-121248	121198	0.02238	0.02041	5
121174-121273	121223	0.0081	0.00816	2
121199-121298	121248	0.01667	0.01633	4
121224-121323	121273	0.01952	0.02041	5
121249-121348	121298	0.02286	0.02449	6
12127-12226	12176	0	0	0
121274-121373	121323	0.02286	0.02449	6
121299-121398	121348	0.01429	0.01633	4
121324-121423	121373	0.00857	0.00816	2
121349-121448	121398	0	0	0
121374-121473	121423	0	0	0
121399-121498	121448	0.00857	0.01224	3
121424-121523	121473	0.01143	0.01633	4
121449-121548	121498	0.01429	0.02041	5
121474-121573	121523	0.01429	0.02041	5
121499-121598	121548	0.01619	0.02041	5
12152-12251	12201	0	0	0
121524-121623	121573	0.01333	0.01633	4
121549-121648	121598	0.01333	0.01633	4
121574-121673	121623	0.01619	0.02041	5
121599-121698	121648	0.00571	0.00816	2
121624-121723	121673	0.00571	0.00816	2
121649-121748	121698	0.00571	0.00816	2
121674-121773	121723	0.00762	0.00816	2
121699-121798	121748	0.00762	0.00816	2
121724-121823	121773	0.01333	0.01633	4
121749-121848	121798	0.01048	0.01224	3
12177-12276	12226	0	0	0
121774-121873	121823	0.00571	0.00816	2
121799-121898	121848	0.00571	0.00816	2
121824-121923	121873	0	0	0
121849-121948	121898	0.00286	0.00408	1
121874-121973	121923	0.00286	0.00408	1
121899-121998	121948	0.00286	0.00408	1
121924-122023	121973	0.00762	0.00816	2
121949-122048	121998	0.01905	0.01633	4
121974-122073	122023	0.01905	0.01633	4
121999-122098	122048	0.0219	0.02041	5
12202-12301	12251	0	0	0
122024-122123	122073	0.0219	0.02041	5
122049-122148	122098	0.01619	0.02041	5
122074-122173	122123	0.02476	0.02857	7
122099-122198	122148	0.02476	0.02857	7
122124-122223	122173	0.02286	0.02857	7
122149-122248	122198	0.01714	0.02041	5
122174-122273	122223	0.00857	0.01224	3
122199-122298	122248	0.00857	0.01224	3
122224-122323	122273	0.01143	0.01224	3
122249-122348	122298	0.01429	0.01224	3
12227-12326	12276	0	0	0
122274-122373	122323	0.02	0.02041	5
122299-122398	122348	0.02	0.02041	5
122324-122423	122373	0.01429	0.01633	4
122349-122448	122398	0.00857	0.01224	3
122374-122473	122423	0.00571	0.00816	2
122399-122498	122448	0.00571	0.00816	2
122424-122523	122473	0.01429	0.01633	4
122449-122548	122498	0.02	0.02041	5
122474-122573	122523	0.01714	0.01633	4
122499-122598	122548	0.01714	0.01633	4
12252-12351	12301	0	0	0
122524-122623	122573	0.02571	0.02041	5
122549-122648	122598	0.02476	0.02041	5
122574-122673	122623	0.02952	0.02449	6
122599-122698	122648	0.02667	0.02041	5
122624-122723	122673	0.01238	0.01224	3
122649-122748	122698	0.01048	0.01224	3
122674-122773	122723	0.01048	0.01224	3
122699-122798	122748	0.01048	0.01224	3
122724-122823	122773	0.02095	0.02041	5
122749-122848	122798	0.02095	0.02041	5
12277-12376	12326	0	0	0
122774-122873	122823	0.01619	0.01633	4
122799-122898	122848	0.02095	0.02041	5
122824-122923	122873	0.01048	0.01224	3
122849-122948	122898	0.00762	0.00816	2
122874-122973	122923	0.01238	0.01224	3
122899-122998	122948	0.01048	0.01224	3
122924-123023	122973	0.01048	0.01224	3
122949-123048	122998	0.01857	0.02041	5
122974-123073	123023	0.01381	0.01633	4
122999-123098	123048	0.01095	0.01224	3
12302-12401	12351	0.00286	0.00408	1
123024-123124	123073	0.01381	0.01224	3
123049-123149	123098	0.00857	0.00816	2
123074-123174	123124	0.00857	0.00816	2
123099-123199	123149	0.01333	0.01224	3
123125-123224	123174	0.00762	0.00816	2
123150-123249	123199	0.00476	0.00408	1
123175-123274	123224	0.00476	0.00408	1
123200-123299	123249	0	0	0
123225-123324	123274	0	0	0
123250-123349	123299	0	0	0
12327-12426	12376	0.00286	0.00408	1
123275-123374	123324	0	0	0
123300-123399	123349	0	0	0
123325-123424	123374	0	0	0
123350-123449	123399	0	0	0
123375-123474	123424	0	0	0
123400-123506	123449	0.00952	0.00816	2
123425-123531	123474	0.01524	0.01633	4
123450-123556	123506	0.01524	0.01633	4
123475-123583	123531	0.01524	0.01633	4
123507-123608	123556	0.00571	0.00816	2
12352-12451	12401	0.00286	0.00408	1
123532-123633	123583	0.00286	0.00408	1
123557-123658	123608	0.00286	0.00408	1
123584-123683	123633	0.00286	0.00408	1
123609-123708	123658	0.00286	0.00408	1
123634-123733	123683	0	0	0
123659-123758	123708	0	0	0
123684-123788	123733	0	0	0
123709-123813	123758	0	0	0
123734-123838	123788	0.00286	0.00408	1
123759-123863	123813	0.00762	0.00816	2
12377-12476	12426	0.00286	0.00408	1
123789-123888	123838	0.01619	0.01633	4
123814-123913	123863	0.02095	0.02041	5
123839-123938	123888	0.0181	0.01633	4
123864-123963	123913	0.01333	0.01224	3
123889-123988	123938	0.00476	0.00408	1
123914-124013	123963	0	0	0
123939-124044	123988	0	0	0
123964-124069	124013	0.00286	0.00408	1
123989-124094	124044	0.00286	0.00408	1
124014-124119	124069	0.00286	0.00408	1
12402-12501	12451	0	0	0
124045-124144	124094	0.00286	0.00408	1
124070-124174	124119	0.00286	0.00408	1
124095-124199	124144	0.00286	0.00408	1
124120-124234	124174	0.00286	0.00408	1
124145-124259	124199	0.00286	0.00408	1
124175-124284	124234	0	0	0
124200-124309	124259	0.00476	0.00408	1
124235-124344	124284	0.01238	0.01224	3
124260-124369	124309	0.01238	0.01224	3
12427-12526	12476	0	0	0
124285-124394	124344	0.01238	0.01224	3
124310-124419	124369	0.00762	0.00816	2
124345-124444	124394	0	0	0
124370-124469	124419	0	0	0
124395-124494	124444	0	0	0
124420-124519	124469	0	0	0
124445-124545	124494	0.00286	0.00408	1
124470-124579	124519	0.02	0.02857	7
124495-124604	124545	0.02	0.02857	7
124520-124629	124579	0.02	0.02857	7
12452-12551	12501	0	0	0
124546-124654	124604	0.01714	0.02449	6
124580-124679	124629	0	0	0
124605-124704	124654	0	0	0
124630-124729	124679	0	0	0
124655-124754	124704	0	0	0
124680-124779	124729	0	0	0
124705-124804	124754	0	0	0
124730-124829	124779	0	0	0
124755-124854	124804	0	0	0
12477-12576	12526	0	0	0
124780-124879	124829	0	0	0
124805-124904	124854	0	0	0
124830-124929	124879	0	0	0
124855-124954	124904	0	0	0
124880-124979	124929	0	0	0
124905-125004	124954	0	0	0
124930-125029	124979	0	0	0
124955-125054	125004	0	0	0
124980-125079	125029	0	0	0
125005-125104	125054	0	0	0
12502-12602	12551	0.00571	0.00408	1
125030-125129	125079	0	0	0
125055-125154	125104	0	0	0
125080-125179	125129	0	0	0
125105-125204	125154	0	0	0
125130-125229	125179	0	0	0
125155-125254	125204	0	0	0
125180-125279	125229	0	0	0
125205-125304	125254	0	0	0
125230-125329	125279	0	0	0
125255-125354	125304	0	0	0
12527-12627	12576	0.00571	0.00408	1
125280-125379	125329	0	0	0
125305-125404	125354	0	0	0
125330-125429	125379	0	0	0
125355-125454	125404	0	0	0
125380-125479	125429	0	0	0
125405-125504	125454	0	0	0
125430-125529	125479	0.00286	0.00408	1
125455-125554	125504	0.00286	0.00408	1
125480-125579	125529	0.00286	0.00408	1
125505-125604	125554	0.00286	0.00408	1
12552-12652	12602	0.00857	0.00816	2
125530-125629	125579	0	0	0
125555-125654	125604	0	0	0
125580-125679	125629	0	0	0
125605-125704	125654	0	0	0
125630-125729	125679	0	0	0
125655-125754	125704	0	0	0
125680-125779	125729	0	0	0
125705-125804	125754	0	0	0
125730-125829	125779	0	0	0
125755-125854	125804	0	0	0
12577-12677	12627	0.00857	0.00816	2
125780-125879	125829	0	0	0
125805-125904	125854	0	0	0
125830-125929	125879	0	0	0
125855-125954	125904	0	0	0
125880-125979	125929	0	0	0
125905-126004	125954	0	0	0
125930-126029	125979	0	0	0
125955-126054	126004	0	0	0
125980-126079	126029	0	0	0
126005-126104	126054	0	0	0
126030-126129	126079	0	0	0
12603-12702	12652	0.00286	0.00408	1
126055-126154	126104	0	0	0
126080-126179	126129	0	0	0
126105-126204	126154	0	0	0
126130-126229	126179	0	0	0
126155-126254	126204	0	0	0
126180-126279	126229	0	0	0
126205-126304	126254	0	0	0
126230-126329	126279	0	0	0
126255-126354	126304	0	0	0
126280-126379	126329	0	0	0
12628-12727	12677	0.00286	0.00408	1
126305-126404	126354	0	0	0
126330-126429	126379	0	0	0
126355-126454	126404	0	0	0
126380-126479	126429	0	0	0
126405-126504	126454	0	0	0
126430-126529	126479	0	0	0
126455-126554	126504	0	0	0
126480-126579	126529	0	0	0
126505-126604	126554	0	0	0
126530-126629	126579	0	0	0
12653-12752	12702	0	0	0
126555-126654	126604	0	0	0
126580-126679	126629	0	0	0
126605-126704	126654	0	0	0
126630-126729	126679	0	0	0
126655-126754	126704	0	0	0
126680-126779	126729	0	0	0
126705-126804	126754	0	0	0
126730-126829	126779	0	0	0
126755-126854	126804	0	0	0
126780-126879	126829	0	0	0
12678-12777	12727	0.00286	0.00408	1
126805-126904	126854	0	0	0
126830-126929	126879	0	0	0
126855-126954	126904	0	0	0
126880-126979	126929	0	0	0
126905-127004	126954	0	0	0
126930-127029	126979	0	0	0
126955-127054	127004	0.00286	0.00408	1
126980-127079	127029	0.00286	0.00408	1
127005-127104	127054	0.00286	0.00408	1
127030-127129	127079	0.00286	0.00408	1
12703-12802	12752	0.00571	0.00816	2
127055-127154	127104	0	0	0
127080-127179	127129	0	0	0
127105-127204	127154	0	0	0
127130-127229	127179	0	0	0
127155-127254	127204	0	0	0
127180-127279	127229	0	0	0
127205-127304	127254	0	0	0
127230-127329	127279	0	0	0
127255-127354	127304	0	0	0
127280-127379	127329	0	0	0
12728-12827	12777	0.00571	0.00816	2
127305-127404	127354	0	0	0
127330-127429	127379	0	0	0
127355-127454	127404	0	0	0
127380-127479	127429	0	0	0
127405-127504	127454	0	0	0
127430-127529	127479	0	0	0
127455-127554	127504	0	0	0
127480-127579	127529	0	0	0
127505-127604	127554	0	0	0
127530-127629	127579	0	0	0
12753-12852	12802	0.00857	0.01224	3
127555-127654	127604	0	0	0
127580-127679	127629	0	0	0
127605-127704	127654	0	0	0
127630-127729	127679	0	0	0
127655-127754	127704	0.00286	0.00408	1
127680-127779	127729	0.00286	0.00408	1
127705-127804	127754	0.00571	0.00816	2
127730-127829	127779	0.00571	0.00816	2
127755-127854	127804	0.00286	0.00408	1
127780-127888	127829	0.00286	0.00408	1
12778-12877	12827	0.01429	0.01633	4
127805-127913	127854	0	0	0
127830-127938	127888	0	0	0
127855-127963	127913	0	0	0
127889-127988	127938	0	0	0
127914-128013	127963	0	0	0
127939-128038	127988	0.00571	0.00408	1
127964-128063	128013	0.00571	0.00408	1
127989-128088	128038	0.00571	0.00408	1
128014-128113	128063	0.00571	0.00408	1
12803-12902	12852	0.01143	0.01224	3
128039-128138	128088	0	0	0
128064-128163	128113	0	0	0
128089-128188	128138	0	0	0
128114-128213	128163	0	0	0
128139-128238	128188	0	0	0
128164-128263	128213	0	0	0
128189-128288	128238	0.00476	0.00408	1
128214-128313	128263	0.00476	0.00408	1
128239-128338	128288	0.00762	0.00816	2
128264-128363	128313	0.00762	0.00816	2
12828-12927	12877	0.01143	0.01224	3
128289-128388	128338	0.00286	0.00408	1
128314-128413	128363	0.00286	0.00408	1
128339-128438	128388	0	0	0
128364-128463	128413	0	0	0
128389-128488	128438	0	0	0
128414-128513	128463	0	0	0
128439-128538	128488	0.00286	0.00408	1
128464-128563	128513	0.00857	0.00816	2
128489-128588	128538	0.00857	0.00816	2
128514-128613	128563	0.00857	0.00816	2
12853-12952	12902	0.00857	0.00816	2
128539-128638	128588	0.00571	0.00408	1
128564-128663	128613	0	0	0
128589-128688	128638	0	0	0
128614-128713	128663	0	0	0
128639-128738	128688	0	0	0
128664-128763	128713	0	0	0
128689-128788	128738	0	0	0
128714-128813	128763	0	0	0
128739-128838	128788	0	0	0
128764-128863	128813	0.00286	0.00408	1
12878-12977	12927	0.00476	0.00408	1
128789-128888	128838	0.00286	0.00408	1
128814-128913	128863	0.00286	0.00408	1
128839-128938	128888	0.00286	0.00408	1
128864-128963	128913	0	0	0
128889-128988	128938	0	0	0
128914-129013	128963	0	0	0
128939-129038	128988	0	0	0
128964-129066	129013	0	0	0
128989-129091	129038	0.00286	0.00408	1
129014-129116	129066	0.00286	0.00408	1
12903-13002	12952	0.00762	0.00816	2
129039-129141	129091	0.00286	0.00408	1
129067-129166	129116	0.00286	0.00408	1
129092-129191	129141	0	0	0
129117-129216	129166	0	0	0
129142-129241	129191	0	0	0
129167-129266	129216	0	0	0
129192-129291	129241	0	0	0
129217-129322	129266	0.00286	0.00408	1
129242-129347	129291	0.00286	0.00408	1
129267-129372	129322	0.00286	0.00408	1
12928-13027	12977	0.00762	0.00816	2
129292-129397	129347	0.00286	0.00408	1
129323-129422	129372	0	0	0
129348-129447	129397	0.00286	0.00408	1
129373-129472	129422	0.00286	0.00408	1
129398-129497	129447	0.00286	0.00408	1
129423-129523	129472	0.00286	0.00408	1
129448-129548	129497	0	0	0
129473-129573	129523	0	0	0
129498-129598	129548	0	0	0
129524-129623	129573	0	0	0
12953-13052	13002	0.00762	0.00816	2
129549-129648	129598	0	0	0
129574-129673	129623	0	0	0
129599-129698	129648	0	0	0
129624-129723	129673	0	0	0
129649-129748	129698	0	0	0
129674-129773	129723	0	0	0
129699-129798	129748	0	0	0
129724-129823	129773	0	0	0
129749-129848	129798	0	0	0
129774-129873	129823	0	0	0
12978-13077	13027	0.00857	0.00816	2
129799-129898	129848	0	0	0
129824-129923	129873	0.00286	0.00408	1
129849-129948	129898	0.00286	0.00408	1
129874-129973	129923	0.00286	0.00408	1
129899-129998	129948	0.00286	0.00408	1
129924-130023	129973	0	0	0
129949-130048	129998	0	0	0
129974-130073	130023	0	0	0
129999-130098	130048	0	0	0
130024-130123	130073	0	0	0
13003-13102	13052	0.00571	0.00408	1
130049-130148	130098	0	0	0
130074-130173	130123	0	0	0
130099-130198	130148	0	0	0
130124-130223	130173	0	0	0
130149-130248	130198	0	0	0
130174-130273	130223	0	0	0
130199-130298	130248	0	0	0
130224-130323	130273	0	0	0
130249-130348	130298	0	0	0
130274-130373	130323	0	0	0
13028-13127	13077	0.00571	0.00408	1
130299-130398	130348	0	0	0
130324-130423	130373	0	0	0
130349-130448	130398	0	0	0
130374-130473	130423	0	0	0
130399-130498	130448	0	0	0
130424-130523	130473	0	0	0
130449-130548	130498	0	0	0
130474-130573	130523	0	0	0
130499-130598	130548	0	0	0
130524-130623	130573	0	0	0
13053-13164	13102	0.00571	0.00408	1
130549-130648	130598	0	0	0
130574-130673	130623	0	0	0
130599-130698	130648	0	0	0
130624-130723	130673	0	0	0
130649-130748	130698	0	0	0
130674-130773	130723	0	0	0
130699-130798	130748	0	0	0
130724-130823	130773	0	0	0
130749-130848	130798	0	0	0
130774-130873	130823	0	0	0
13078-13189	13127	0	0	0
130799-130898	130848	0	0	0
130824-130923	130873	0	0	0
130849-130948	130898	0	0	0
130874-130973	130923	0	0	0
130899-130998	130948	0	0	0
130924-131023	130973	0	0	0
130949-131048	130998	0	0	0
130974-131073	131023	0	0	0
130999-131098	131048	0	0	0
131024-131123	131073	0	0	0
13103-13214	13164	0	0	0
131049-131148	131098	0	0	0
131074-131173	131123	0	0	0
131099-131198	131148	0	0	0
131124-131223	131173	0	0	0
131149-131248	131198	0	0	0
131174-131273	131223	0	0	0
131199-131298	131248	0	0	0
131224-131323	131273	0	0	0
131249-131348	131298	0	0	0
131274-131373	131323	0	0	0
13128-13244	13189	0.00476	0.00408	1
131299-131398	131348	0	0	0
131324-131423	131373	0	0	0
131349-131448	131398	0	0	0
131374-131473	131423	0	0	0
131399-131498	131448	0	0	0
131424-131523	131473	0	0	0
131449-131548	131498	0	0	0
131474-131573	131523	0	0	0
131499-131598	131548	0	0	0
131524-131623	131573	0	0	0
131549-131648	131598	0	0	0
131574-131673	131623	0	0	0
131599-131698	131648	0	0	0
131624-131723	131673	0	0	0
131649-131748	131698	0	0	0
13165-13269	13214	0.00476	0.00408	1
131674-131773	131723	0.00286	0.00408	1
131699-131800	131748	0.00571	0.00816	2
131724-131825	131773	0.00571	0.00816	2
131749-131850	131800	0.00571	0.00816	2
131774-131875	131825	0.00286	0.00408	1
131801-131900	131850	0.00286	0.00408	1
131826-131925	131875	0.00286	0.00408	1
131851-131950	131900	0.00286	0.00408	1
131876-131975	131925	0.00286	0.00408	1
131901-132000	131950	0	0	0
13190-13294	13244	0.00476	0.00408	1
131926-132025	131975	0	0	0
131951-132050	132000	0	0	0
131976-132075	132025	0	0	0
132001-132100	132050	0	0	0
132026-132125	132075	0.00476	0.00408	1
132051-132150	132100	0.00952	0.00816	2
132076-132175	132125	0.00952	0.00816	2
132101-132200	132150	0.00952	0.00816	2
132126-132226	132175	0.00476	0.00408	1
132151-132251	132200	0	0	0
13215-13330	13269	0.00476	0.00408	1
132176-132276	132226	0	0	0
132201-132301	132251	0	0	0
132227-132326	132276	0	0	0
132252-132351	132301	0	0	0
132277-132376	132326	0.00286	0.00408	1
132302-132410	132351	0.00286	0.00408	1
132327-132435	132376	0.00286	0.00408	1
132352-132460	132410	0.00286	0.00408	1
132377-132485	132435	0	0	0
132411-132510	132460	0	0	0
132436-132535	132485	0	0	0
13245-13355	13294	0.00571	0.00816	2
132461-132560	132510	0	0	0
132486-132585	132535	0	0	0
132511-132610	132560	0	0	0
132536-132635	132585	0	0	0
132561-132660	132610	0	0	0
132586-132685	132635	0	0	0
132611-132710	132660	0	0	0
132636-132743	132685	0.00571	0.00408	1
132661-132768	132710	0.01571	0.01224	3
132686-132824	132743	0.01857	0.01633	4
13270-13581	13330	0.00857	0.01224	3
132711-132849	132768	0.01857	0.01633	4
132744-132874	132824	0.01286	0.01224	3
132769-132899	132849	0.00286	0.00408	1
132825-132924	132874	0.00286	0.00408	1
132850-132949	132899	0.00286	0.00408	1
132875-132974	132924	0.00286	0.00408	1
132900-132999	132949	0.00286	0.00408	1
132925-133024	132974	0.00286	0.00408	1
132950-133049	132999	0.00286	0.00408	1
13295-13606	13355	0.00857	0.01224	3
132975-133075	133024	0.00286	0.00408	1
133000-133100	133049	0.00286	0.00408	1
133025-133125	133075	0	0	0
133050-133150	133100	0.00571	0.00816	2
133076-133175	133125	0.00857	0.01224	3
133101-133200	133150	0.00857	0.01224	3
133126-133225	133175	0.00857	0.01224	3
133151-133310	133200	0.00286	0.00408	1
133176-133335	133225	0	0	0
133201-133360	133310	0	0	0
133226-133385	133335	0	0	0
133311-133410	133360	0	0	0
13331-13631	13581	0.01143	0.01633	4
133336-133435	133385	0	0	0
133361-133460	133410	0	0	0
133386-133485	133435	0	0	0
133411-133510	133460	0	0	0
133436-133535	133485	0	0	0
133461-133560	133510	0	0	0
133486-133585	133535	0	0	0
133511-133610	133560	0	0	0
133536-133635	133585	0	0	0
133561-133660	133610	0	0	0
13356-13656	13606	0.00571	0.00816	2
133586-133685	133635	0	0	0
133611-133710	133660	0	0	0
133636-133735	133685	0	0	0
133661-133760	133710	0.00286	0.00408	1
133686-133785	133735	0.00286	0.00408	1
133711-133810	133760	0.00286	0.00408	1
133736-133835	133785	0.00286	0.00408	1
133761-133860	133810	0.00571	0.00816	2
133786-133885	133835	0.00571	0.00816	2
133811-133910	133860	0.00571	0.00816	2
133836-133935	133885	0.00571	0.00816	2
133861-133960	133910	0	0	0
133886-133985	133935	0	0	0
133911-134010	133960	0	0	0
133936-134035	133985	0	0	0
133961-134060	134010	0	0	0
133986-134085	134035	0	0	0
134011-134110	134060	0	0	0
134036-134135	134085	0	0	0
134061-134160	134110	0	0	0
134086-134185	134135	0	0	0
134111-134210	134160	0	0	0
134136-134235	134185	0.00286	0.00408	1
134161-134260	134210	0.00286	0.00408	1
134186-134285	134235	0.00286	0.00408	1
134211-134310	134260	0.00286	0.00408	1
134236-134335	134285	0	0	0
134261-134360	134310	0	0	0
134286-134385	134335	0	0	0
134311-134410	134360	0	0	0
134336-134435	134385	0	0	0
134361-134460	134410	0	0	0
134386-134485	134435	0	0	0
134411-134510	134460	0	0	0
134436-134535	134485	0	0	0
134461-134560	134510	0	0	0
134486-134585	134535	0	0	0
134511-134610	134560	0	0	0
134536-134635	134585	0	0	0
134561-134660	134610	0	0	0
134586-134685	134635	0.00286	0.00408	1
134611-134710	134660	0.00762	0.00816	2
134636-134735	134685	0.00762	0.00816	2
134661-134760	134710	0.01048	0.01224	3
134686-134785	134735	0.00762	0.00816	2
134711-134810	134760	0.00762	0.00816	2
134736-134835	134785	0.00762	0.00816	2
134761-134860	134810	0.00476	0.00408	1
134786-134885	134835	0.00762	0.00816	2
134811-134910	134860	0.00286	0.00408	1
134836-134935	134885	0.00286	0.00408	1
134861-134960	134910	0.00286	0.00408	1
134886-134985	134935	0	0	0
134911-135010	134960	0	0	0
134936-135035	134985	0.00286	0.00408	1
134961-135060	135010	0.00286	0.00408	1
134986-135085	135035	0.00286	0.00408	1
135011-135110	135060	0.00286	0.00408	1
135036-135135	135085	0	0	0
135061-135160	135110	0	0	0
135086-135185	135135	0.00286	0.00408	1
135111-135210	135160	0.00286	0.00408	1
135136-135235	135185	0.00762	0.00816	2
135161-135260	135210	0.00762	0.00816	2
135186-135285	135235	0.00476	0.00408	1
135211-135310	135260	0.00476	0.00408	1
135236-135335	135285	0.00286	0.00408	1
135261-135360	135310	0.00286	0.00408	1
135286-135385	135335	0.00286	0.00408	1
135311-135410	135360	0.00286	0.00408	1
135336-135435	135385	0	0	0
135361-135467	135410	0	0	0
135386-135492	135435	0	0	0
135411-135525	135467	0	0	0
135436-135550	135492	0	0	0
135468-135575	135525	0	0	0
135493-135600	135550	0	0	0
135526-135625	135575	0.00286	0.00408	1
135551-135650	135600	0.00286	0.00408	1
135576-135675	135625	0.00286	0.00408	1
135601-135700	135650	0.00286	0.00408	1
135626-135725	135675	0	0	0
135651-135750	135700	0	0	0
135676-135775	135725	0	0	0
135701-135800	135750	0	0	0
135726-135825	135775	0	0	0
135751-135850	135800	0	0	0
135776-135875	135825	0	0	0
135801-135900	135850	0	0	0
13582-13681	13631	0.00286	0.00408	1
135826-135925	135875	0	0	0
135851-135950	135900	0.00286	0.00408	1
135876-135975	135925	0.00286	0.00408	1
135901-136000	135950	0.00286	0.00408	1
135926-136025	135975	0.00286	0.00408	1
135951-136050	136000	0	0	0
135976-136075	136025	0.00476	0.00408	1
136001-136100	136050	0.00476	0.00408	1
136026-136125	136075	0.00476	0.00408	1
136051-136150	136100	0.00476	0.00408	1
13607-13706	13656	0.00762	0.00816	2
136076-136175	136125	0.00286	0.00408	1
136101-136200	136150	0.00762	0.00816	2
136126-136225	136175	0.01333	0.01224	3
136151-136250	136200	0.01333	0.01224	3
136176-136275	136225	0.01048	0.00816	2
136201-136300	136250	0.00571	0.00408	1
136226-136325	136275	0	0	0
136251-136366	136300	0	0	0
136276-136391	136325	0.00286	0.00408	1
136301-136416	136366	0.00286	0.00408	1
13632-13750	13681	0.00476	0.00408	1
136326-136441	136391	0.00286	0.00408	1
136367-136466	136416	0.00286	0.00408	1
136392-136491	136441	0.00286	0.00408	1
136417-136516	136466	0.00286	0.00408	1
136442-136541	136491	0.00286	0.00408	1
136467-136566	136516	0.00286	0.00408	1
136492-136591	136541	0	0	0
136517-136616	136566	0	0	0
136542-136641	136591	0	0	0
136567-136666	136616	0	0	0
13657-13775	13706	0.00476	0.00408	1
136592-136691	136641	0	0	0
136617-136716	136666	0	0	0
136642-136741	136691	0	0	0
136667-136766	136716	0	0	0
136692-136791	136741	0	0	0
136717-136816	136766	0	0	0
136742-136841	136791	0	0	0
136767-136866	136816	0	0	0
136792-136891	136841	0	0	0
136817-136916	136866	0	0	0
13682-13800	13750	0.00476	0.00408	1
136842-136941	136891	0	0	0
136867-136966	136916	0	0	0
136892-136991	136941	0.00286	0.00408	1
136917-137016	136966	0.00762	0.00816	2
136942-137041	136991	0.01048	0.01224	3
136967-137066	137016	0.01048	0.01224	3
136992-137091	137041	0.00762	0.00816	2
137017-137116	137066	0.00286	0.00408	1
137042-137141	137091	0	0	0
137067-137166	137116	0	0	0
13707-13825	13775	0.00476	0.00408	1
137092-137194	137141	0.00476	0.00408	1
137117-137219	137166	0.00476	0.00408	1
137142-137244	137194	0.00476	0.00408	1
137170-137269	137219	0.00476	0.00408	1
137195-137294	137244	0	0	0
137220-137319	137269	0.00286	0.00408	1
137245-137344	137294	0.00286	0.00408	1
137270-137369	137319	0.00286	0.00408	1
137295-137394	137344	0.00762	0.00816	2
137320-137419	137369	0.00476	0.00408	1
137345-137444	137394	0.00476	0.00408	1
137370-137469	137419	0.00476	0.00408	1
137395-137494	137444	0	0	0
137420-137519	137469	0.00286	0.00408	1
137445-137556	137494	0.00286	0.00408	1
137470-137581	137519	0.00286	0.00408	1
137495-137606	137556	0.00286	0.00408	1
13751-13850	13800	0.00952	0.00816	2
137520-137645	137581	0	0	0
137557-137670	137606	0.00286	0.00408	1
137582-137695	137645	0.00286	0.00408	1
137607-137720	137670	0.00286	0.00408	1
137646-137745	137695	0.00286	0.00408	1
137671-137770	137720	0	0	0
137696-137795	137745	0	0	0
137721-137820	137770	0	0	0
137746-137845	137795	0	0	0
13776-13875	13825	0.01524	0.01633	4
137771-138429	137820	0	0	0
137796-138454	137845	0	0	0
137821-138479	138429	0.00476	0.00408	1
137846-138504	138454	0.00476	0.00408	1
13801-13900	13850	0.0181	0.02041	5
13826-13925	13875	0.01619	0.02041	5
138430-138529	138479	0.00952	0.00816	2
138455-138554	138504	0.01524	0.01224	3
138480-138579	138529	0.01048	0.00816	2
138505-138604	138554	0.01048	0.00816	2
13851-13950	13900	0.01714	0.02449	6
138530-138629	138579	0.00571	0.00408	1
138555-138654	138604	0	0	0
138580-138679	138629	0	0	0
138605-138704	138654	0	0	0
138630-138729	138679	0	0	0
138655-138754	138704	0	0	0
138680-138779	138729	0	0	0
138705-138804	138754	0	0	0
138730-138829	138779	0	0	0
138755-138854	138804	0	0	0
13876-13992	13925	0.01143	0.01633	4
138780-138879	138829	0	0	0
138805-138904	138854	0	0	0
138830-138929	138879	0	0	0
138855-138954	138904	0	0	0
138880-138979	138929	0	0	0
138905-139004	138954	0	0	0
138930-139029	138979	0	0	0
138955-139054	139004	0	0	0
138980-139079	139029	0	0	0
139005-139104	139054	0	0	0
13901-14027	13950	0.01333	0.01633	4
139030-139129	139079	0	0	0
139055-139154	139104	0	0	0
139080-139179	139129	0	0	0
139105-139204	139154	0	0	0
139130-139229	139179	0	0	0
139155-139254	139204	0	0	0
139180-139279	139229	0	0	0
139205-139304	139254	0	0	0
139230-139329	139279	0	0	0
139255-139354	139304	0	0	0
13926-14052	13992	0.01048	0.01224	3
139280-139379	139329	0	0	0
139305-139404	139354	0	0	0
139330-139429	139379	0	0	0
139355-139454	139404	0	0	0
139380-139479	139429	0	0	0
139405-139504	139454	0	0	0
139430-139529	139479	0	0	0
139455-139554	139504	0	0	0
139480-139579	139529	0	0	0
139505-139604	139554	0	0	0
13951-14077	14027	0.00762	0.00816	2
139530-139629	139579	0	0	0
139555-139654	139604	0	0	0
139580-139679	139629	0	0	0
139605-139704	139654	0	0	0
139630-139729	139679	0	0	0
139655-139754	139704	0	0	0
139680-139779	139729	0	0	0
139705-139804	139754	0	0	0
139730-139829	139779	0	0	0
139755-139854	139804	0	0	0
139780-139879	139829	0	0	0
139805-139904	139854	0	0	0
139830-139929	139879	0	0	0
139855-139954	139904	0	0	0
139880-139979	139929	0	0	0
139905-140004	139954	0	0	0
139930-140029	139979	0	0	0
[truncated: 3,567 more rows]

## Sheet: Table S7
No.	Genes	Pi
1	accD	0.0269417
2	atpA	0.012327
3	atpB	0.0135922
4	atpE	0.0156379
5	atpF	0.022472
6	atpH	0.00766683
7	atpI	0.0129928
8	ccsA	0.0315994
9	cemA	0.0173459
10	clpP	0.0175616
11	infA	0.0126135
12	matK	0.0336775
13	petA	0.0131149
14	petB	0.0137746
15	petD	0.011425
16	petG	0.00504823
17	petL	0.0185185
18	petN	0.0147515
19	psaA	0.0102984
20	psaB	0.0115808
21	psaC	0.00799111
22	psaI	0.0194297
23	psaJ	0.0202596
24	psbA	0.0148754
25	psbB	0.0144193
26	psbC	0.0124499
27	psbD	0.00824118
28	psbE	0.0133632
29	psbF	0.00716999
30	psbH	0.0126023
31	psbI	0.0147327
32	psbJ	0.0171867
33	psbK	0.0318751
34	psbL	0.00647722
35	psbM	0.0134039
36	psbN	0.00682034
37	psbT	0.0194682
38	psbZ	0.00921027
39	rbcL	0.0134106
40	rpl2	0.00309798
41	rpl14	0.0203445
42	rpl16	0.0204388
43	rpl20	0.0218748
44	rpl22	0.024805
45	rpl23	0.00588794
46	rpl32	0.0238453
47	rpl33	0.0182138
48	rpl36	0.017194
49	rpoA	0.0227413
50	rpoB	0.0139755
51	rpoC1	0.0159272
52	rpoC2	0.024015
53	rps2	0.0195446
54	rps3	0.0214824
55	rps4	0.0146916
56	rps7	0.00463876
57	rps8	0.0219215
58	rps11	0.0233796
59	rps12	0.00196826
60	rps14	0.0116311
61	rps15	0.0401156
62	rps16	0.022967
63	rps18	0.0143429
64	rps19	0.00535082
65	ycf1	0.0495715
66	ycf2	0.00808383
67	ycf3	0.00522598
68	ycf4	0.0205334
